# Supplementary material for: Skeletal Muscle Mitochondrial and Perilipin Content in a Cohort of Obese Subjects Undergoing Moderate and High Intensity Training
Source: Metabolites. 2022 Sep 11;12(9):855. doi: 10.3390/metabo12090855 (PMC9504635; doi:10.3390/metabo12090855)
Supplement: Supplementary file 1 [file metabolites-12-00855-s001.zip]

Archive with 1 entries (1 files):
- metabolites-1903086-supplementary.pdf
